# Supplementary material for: SEPALLATA1/2-suppressed mature apples have low ethylene, high auxin and reduced transcription of ripening-related genes
Source: AoB Plants. 2012 Dec 13;5:pls047. doi: 10.1093/aobpla/pls047 (PMC3551604; doi:10.1093/aobpla/pls047)
Supplement: Additional Information [file supp_pls047_pls047supp2.txt]

Gene Model	RPMK MADS8	RPMK Royal Gala
MDP0000000999	17.15458598	12.44472543
MDP0000001061	0	0
MDP0000001088	28.92071802	37.20392597
MDP0000002824	0.671818555	1.524613358
MDP0000003459	13.08352523	14.57450652
MDP0000003514	7.390901062	6.653203713
MDP0000003570	21.85178248	18.73402098
MDP0000003574	26.82158399	18.54804699
MDP0000003818	9.454919649	8.24967091
MDP0000004417	18.15011441	16.93348345
MDP0000004643	11.50673353	5.760726029
MDP0000004679	0	0.241128869
MDP0000004749	5.264708419	2.728467645
MDP0000004754	5.02643907	3.016494904
MDP0000005389	3.803975154	7.63310222
MDP0000005879	4.388180341	6.26372716
MDP0000005892	32.34880006	32.99550102
MDP0000006123	149.1100184	126.5871341
MDP0000006177	59.26589556	91.75637316
MDP0000006479	3.549844251	3.550587518
MDP0000006982	11.67663161	0.562094589
MDP0000007676	0.135184002	0.071582986
MDP0000007682	0.202776003	0.214748958
MDP0000007813	17.17739683	14.46260585
MDP0000007997	0	0.327156616
MDP0000008280	2.004912034	1.887371128
MDP0000008803	30.98638418	29.81974038
MDP0000009080	6.144550552	47.41935095
MDP0000009224	14.40776867	8.137855268
MDP0000009497	15.26773414	12.8161567
MDP0000010086	9.077579456	20.85655254
MDP0000010249	57.33491499	77.47068677
MDP0000010587	4.476375926	3.357984893
MDP0000010597	0.583943554	0.618422634
MDP0000010610	8.486917609	12.10319892
MDP0000010619	27.06571683	18.36275853
MDP0000010661	30.55465689	37.43464799
MDP0000010811	9.58577471	3.625631766
MDP0000010841	5.284323962	7.333132637
MDP0000010844	10.77569478	12.95933091
MDP0000010907	40.8593647	32.66331658
MDP0000011078	33.07865321	74.38626826
MDP0000011202	0	0
MDP0000011552	12.47434521	5.234505863
MDP0000011994	0	0
MDP0000012534	0	0.088160099
MDP0000012541	0.083773984	0.266161315
MDP0000012693	57.42397201	53.5711591
MDP0000013331	131.4167423	101.1711217
MDP0000013380	0.123566627	0.523450586
MDP0000013737	18.16763383	18.57240715
MDP0000014145	38.94894134	45.9538642
MDP0000014365	34.48580936	25.04914221
MDP0000014856	7.184887688	8.644375566
MDP0000015338	5.22048809	2.846476391
MDP0000015509	7.389034673	4.547146507
MDP0000015820	9.108037788	4.454898607
MDP0000015854	74.36963546	56.00392535
MDP0000016671	126.1047524	200.4674272
MDP0000016819	6.757061129	11.39664568
MDP0000017063	6.234376695	10.31073293
MDP0000017200	18.17991755	23.58535975
MDP0000018128	20.26492685	7.502791736
MDP0000018462	4.590939854	10.03770413
MDP0000020140	53.55664054	38.26409676
MDP0000020317	0.080043159	0
MDP0000020509	20.57998562	17.50957517
MDP0000021204	44.21577913	47.80037137
MDP0000021376	121.9305533	568.7555081
MDP0000021772	67.62464503	43.54157149
MDP0000021909	0.439348008	0.232644705
MDP0000021998	5.236065296	3.824296521
MDP0000022147	10.96372982	7.233135374
MDP0000022187	0.49119653	0.780299011
MDP0000022745	32.37542293	29.10030378
MDP0000022754	1.166793069	1.372985144
MDP0000022758	1.166793069	1.372985144
MDP0000022760	1.815011441	1.647582173
MDP0000022785	4.881644528	14.88926112
MDP0000022950	19.25408727	16.51169545
MDP0000023020	0.915308349	0.290805881
MDP0000023025	5.149567344	3.116356979
MDP0000023346	0	1.372985144
MDP0000023665	17.43554298	4.616257139
MDP0000023799	2.396443678	1.268971118
MDP0000023883	78.27567563	49.85243679
MDP0000023975	6.219983028	7.841956349
MDP0000024218	6.097938611	6.760711186
MDP0000024364	0.082722428	0.175213585
MDP0000024484	50.05762937	40.98506718
MDP0000024850	41.6140512	35.12184579
MDP0000024936	16.03480308	10.22451251
MDP0000025145	3.496031402	3.191771867
MDP0000025413	6.146319277	11.60812699
MDP0000025650	0	0
MDP0000026235	2.707536937	17.68232508
MDP0000026449	15.62990257	17.41747084
MDP0000026514	23.50767006	24.98412513
MDP0000026551	14.87948135	14.17678671
MDP0000026750	33.22236871	37.82025543
MDP0000026761	4.14988118	3.980297527
MDP0000027451	0	0
MDP0000027925	81.91545239	72.50181255
MDP0000028677	7.769115793	10.31550715
MDP0000029168	38.39019053	53.39653142
MDP0000029382	11.69280589	3.592076258
MDP0000029783	46.45064619	51.04469717
MDP0000029865	7.638664222	7.29658393
MDP0000029964	7.480790399	4.527140206
MDP0000030063	78.21360135	92.95562059
MDP0000030527	3.916828935	0.6419677
MDP0000031172	0.677851212	0.478583393
MDP0000031416	3.173460729	9.410347618
MDP0000031895	12.84885682	8.954626381
MDP0000032171	22.07521584	81.82528183
MDP0000033287	37.52764231	27.52962343
MDP0000033325	39.83206569	54.39780602
MDP0000033458	2.275759464	0
MDP0000033669	0	0
MDP0000033670	0	0
MDP0000033699	0.40245619	0.213109653
MDP0000034109	23.51105554	19.9194169
MDP0000034112	19.23631817	10.41242247
MDP0000034165	10.3919371	0.770387197
MDP0000034168	28.24380049	16.82519742
MDP0000034413	3.748998204	5.393694771
MDP0000034798	9.797849372	13.21751333
MDP0000035240	3.238622456	16.19207147
MDP0000035607	1.268705476	3.359041195
MDP0000035633	6.820877817	6.49078727
MDP0000035877	29.7611536	31.85252504
MDP0000036030	42.1869425	40.36154249
MDP0000036086	21.93730805	31.20625961
MDP0000036388	13.46267663	12.86769321
MDP0000036424	8.040435681	3.616037476
MDP0000037080	12.85092922	8.823881311
MDP0000037177	2.154001905	2.118243618
MDP0000037251	0.876261954	0.58000065
MDP0000037573	59.21506602	61.68505928
MDP0000037777	0	0
MDP0000037814	1.778089367	0.807033024
MDP0000037858	13.48317119	11.24586419
MDP0000038661	0	0
MDP0000039357	1.607370759	0
MDP0000039359	1.607370759	0
MDP0000039464	15.54845152	9.936689095
MDP0000039653	17.17451302	42.04524305
MDP0000039909	0.926749703	0.654313233
MDP0000040062	3.555091217	0.998878183
MDP0000040083	10.71512066	7.450574038
MDP0000040559	45.61667985	28.24452122
MDP0000041327	34.5986556	26.17252931
MDP0000041421	0	0.675420111
MDP0000043189	24.66673647	5.167224296
MDP0000043338	15.30958826	12.77756303
MDP0000044099	40.46283451	36.81898192
MDP0000044157	7.211183103	7.63696904
MDP0000044356	14.06200311	9.017354308
MDP0000044392	39.95754511	21.59922419
MDP0000044410	278.6902698	214.6147404
MDP0000044499	24.50908307	29.46031812
MDP0000044576	3.987360069	2.2873471
MDP0000044656	0	0
MDP0000045232	8.313269577	9.932862877
MDP0000045577	33.09436622	25.37597407
MDP0000045645	2.389203666	3.352614027
MDP0000045740	20.0675171	5.281663573
MDP0000046158	46.20953156	28.74332213
MDP0000046192	8.415499737	4.517241211
MDP0000046392	0.161833509	0.571296684
MDP0000046497	25.35885868	19.67276277
MDP0000046658	0	0
MDP0000046978	2.32596004	1.548358037
MDP0000047001	21.37297106	20.64351676
MDP0000047584	0	0
MDP0000047586	0	0
MDP0000047589	0	0
MDP0000047696	27.36702093	22.16340396
MDP0000049035	52.06050492	52.6644522
MDP0000049091	0.040596838	0
MDP0000049282	17.05704029	10.67428647
MDP0000049429	29.26680428	21.10288978
MDP0000049467	0.585797343	0.93057882
MDP0000049514	0.788573347	0.835134838
MDP0000050048	16.23677419	17.80237743
MDP0000050082	0.464645366	0.393664366
MDP0000050524	24.07889379	37.62594065
MDP0000050893	18.68005814	23.04071039
MDP0000051653	14.20180275	5.923426068
MDP0000051852	1.535585269	0.54208475
MDP0000051962	0	0
MDP0000051968	131.6838495	91.58257412
MDP0000052249	423.9708273	539.7357156
MDP0000052269	87.75105905	101.971352
MDP0000052541	2.869370173	2.149390018
MDP0000052605	48.48519083	51.34800989
MDP0000052608	45.07239828	48.23223259
MDP0000052687	6.590220113	15.47593038
MDP0000052862	490.9509319	556.4398944
MDP0000053005	60.88878215	20.03884453
MDP0000053169	6.554978295	7.38989063
MDP0000053760	246.2006759	29.62927847
MDP0000053966	0.923862633	2.935236932
MDP0000054178	1.916380647	5.412090068
MDP0000054634	9.198434116	5.566604422
MDP0000054636	13.25130281	13.73354226
MDP0000054764	0	0
MDP0000055078	45.66081079	81.82031188
MDP0000055203	20.51672299	17.54053285
MDP0000055639	8.341593678	6.998462633
MDP0000055794	0	0
MDP0000056491	35.32357981	30.01116695
MDP0000056935	1.430435373	1.731309433
MDP0000057153	0	0
MDP0000057919	22.20813901	47.42127686
MDP0000057960	3.37760913	2.096886001
MDP0000058031	5.928807454	5.620606053
MDP0000058172	18.00090814	11.88808493
MDP0000058337	8.467268254	9.228401188
MDP0000060056	50.66231712	23.83569634
MDP0000060059	52.33929278	24.58348289
MDP0000060753	0.602152092	0
MDP0000060836	3.817107689	2.17672521
MDP0000060858	37.45333015	46.71321403
MDP0000060869	8.209630312	0.71535954
MDP0000060934	2.676377601	99.20417224
MDP0000060983	28.9742436	21.66002426
MDP0000061263	11.90344256	8.983788609
MDP0000061330	19.91732696	20.37884775
MDP0000061332	19.97599361	20.6584356
MDP0000061368	12.04570034	8.319744417
MDP0000062066	0.432483195	0.39258794
MDP0000062070	2.903682296	2.442015694
MDP0000062148	8.441405538	5.646208571
MDP0000062263	0.612094747	0.388941612
MDP0000062802	10.13246342	7.459170854
MDP0000063674	0.193830003	0
MDP0000063793	1.678146236	0.111077047
MDP0000063945	0	0
MDP0000064350	13.35273356	12.59018404
MDP0000064909	0.354233556	0.375149356
MDP0000065154	24.02241525	20.93802345
MDP0000065186	9.788730852	8.866264002
MDP0000065495	57.70384118	47.68659886
MDP0000065834	1.987526701	2.991146207
MDP0000065895	79.08264136	46.39787356
MDP0000065975	23.87400494	16.87971016
MDP0000066637	0	0
MDP0000066888	2.807193152	2.888003235
MDP0000067021	1.575021159	0.877904547
MDP0000067045	0.427473737	0
MDP0000067245	32.78797631	14.09688708
MDP0000067565	0	0
MDP0000067637	0	0
MDP0000067701	2.423989007	4.492449476
MDP0000067999	2.88419045	1.773573751
MDP0000068149	61.78331356	86.36934673
MDP0000068785	77.09511466	10.57979492
MDP0000069202	73.95385081	101.2734523
MDP0000069231	15.96861027	17.51546193
MDP0000069348	0	2.878978224
MDP0000069412	33.61846463	42.22943126
MDP0000069451	0	0
MDP0000069525	54.3014843	39.99871269
MDP0000069575	11.4336349	7.063429598
MDP0000069807	8.346091908	6.085792283
MDP0000070104	56.46435505	64.79585858
MDP0000070106	51.20925137	73.62632836
MDP0000070128	10.03741217	14.4955547
MDP0000070171	13.18044023	23.72975991
MDP0000071268	0.880474752	1.18677056
MDP0000071318	0	0
MDP0000071531	0	0
MDP0000071677	0.083244886	0.088160099
MDP0000071829	39.02274598	29.5191806
MDP0000071852	0	0
MDP0000072936	20.93364036	9.677237729
MDP0000073044	24.55442418	19.27290145
MDP0000073518	40.14500497	39.95806002
MDP0000073525	40.14500497	39.95806002
MDP0000073670	21.59416785	18.24453985
MDP0000073810	11.74778368	17.38332796
MDP0000073873	0.339410478	2.336431801
MDP0000074103	13.22542466	12.29126291
MDP0000074417	12.19190721	15.180067
MDP0000074580	0.383896317	1.219690686
MDP0000074681	6.083280105	7.247777348
MDP0000074782	61.01545828	346.1607428
MDP0000075043	0	0.241128869
MDP0000075280	1.889842533	1.385604493
MDP0000076511	8.625160602	9.13443516
MDP0000076609	72.46736338	48.61655128
MDP0000076881	53.16604541	48.38487067
MDP0000077353	0	0.117960695
MDP0000077392	1.935138043	5.806629668
MDP0000077460	9.578332339	3.641395383
MDP0000077529	3.675315063	6.442468754
MDP0000077683	7.53865068	6.452903109
MDP0000077736	45.65070928	53.28861762
MDP0000077749	21.67955168	14.44001617
MDP0000077753	44.04085027	25.12562814
MDP0000078033	13.04314397	9.014982319
MDP0000079055	0.671818555	1.524613358
MDP0000080098	10.02283863	8.931830715
MDP0000080407	27.78579291	10.44724663
MDP0000080604	0.403482864	1.068266503
MDP0000081005	0.187993601	0.464552026
MDP0000081043	70.81747219	56.59731755
MDP0000082175	0	0
MDP0000082181	0	0
MDP0000082356	25.16265861	20.10050251
MDP0000083035	9.557380828	9.575920678
MDP0000083486	52.13672831	40.34532978
MDP0000083546	0	0
MDP0000084184	83.14925421	101.9869589
MDP0000084203	570.4558825	762.6206915
MDP0000084546	1.437866207	0.761382671
MDP0000084955	2.305099412	1.126709782
MDP0000085223	0.190713765	0.673248342
MDP0000085416	0	0
MDP0000085418	0	0
MDP0000085531	21.60727906	14.18751316
MDP0000085889	18.4742236	42.6769549
MDP0000085893	18.4742236	42.6769549
MDP0000086251	0	0
MDP0000086296	5.05698523	1.31040691
MDP0000086327	0	0
MDP0000086382	11.15092607	8.54908916
MDP0000086480	46.19920219	36.63079257
MDP0000086517	0.047870848	0.101394787
MDP0000086566	0.242957424	0.12865145
MDP0000086654	0	0
MDP0000086659	0	0
MDP0000086690	17.59776551	10.51162643
MDP0000086882	7.021821431	10.86456632
MDP0000087056	4.998451373	11.62698368
MDP0000087507	15.55376708	12.65706884
MDP0000087592	3.217495045	0.209230784
MDP0000087653	1.092301676	2.313593751
MDP0000087704	3.618160062	11.08483594
MDP0000087707	4.264260073	12.17963456
MDP0000087841	16.82609391	13.18649988
MDP0000088036	2.58734104	0.893514514
MDP0000088105	25.58556044	62.86333629
MDP0000088302	26.91468046	30.79121096
MDP0000088428	22.01413953	17.37410457
MDP0000088431	16.4973722	18.99674975
MDP0000088540	36.33132417	28.74149345
MDP0000088577	0.633928989	3.608557148
MDP0000088633	53.55682304	61.95360363
MDP0000088659	0.377182709	0.53260473
MDP0000088788	0.922630816	2.093802345
MDP0000088811	15.42149491	4.706529767
MDP0000088815	1.049769576	0.864697134
MDP0000088953	6.590220113	5.086638465
MDP0000089058	55.48226609	60.61115146
MDP0000089079	4.85232917	10.6056829
MDP0000089124	11.59545058	4.505650616
MDP0000089136	4.206523477	4.454898607
MDP0000089368	5.115858201	3.950570462
MDP0000089512	72.49242125	26.92031587
MDP0000089537	0.300694454	1.433020616
MDP0000090045	26.95999137	30.24381165
MDP0000090107	179.837469	179.7525175
MDP0000090198	26.04706045	14.12485709
MDP0000090205	9.845630049	10.09061371
MDP0000090232	23.0657704	21.7135058
MDP0000090281	38.91168182	36.14142901
MDP0000090454	41.05245395	37.8751507
MDP0000090732	0	0
MDP0000090788	14.16837085	4.899574043
MDP0000091064	68.1054986	73.62684067
MDP0000091096	0	0
MDP0000091097	33.22800057	16.65657888
MDP0000091346	15.37224377	12.98627971
MDP0000091544	3.0736995	1.544834405
MDP0000091547	1.041932034	1.43448909
MDP0000091664	0.099350052	1.157378181
MDP0000092033	6.173117575	2.208652263
MDP0000092412	0.211168602	0.11181855
MDP0000092478	0.318881618	0.675420111
MDP0000092692	0.159440809	0
MDP0000092936	1.956921256	1.523873614
MDP0000092978	6.722024516	8.933556672
MDP0000092987	9.796273141	5.093032731
MDP0000093883	12.90811708	16.78502706
MDP0000093920	6.554978295	7.38989063
MDP0000093999	8.101511192	0.944572486
MDP0000094058	3.251562347	13.65122234
MDP0000094167	4.746418918	3.402670478
MDP0000094255	485.6552876	457.4725479
MDP0000094595	8.402985352	5.817187748
MDP0000094767	68.82796918	25.95394555
MDP0000094804	16.72683206	19.88359061
MDP0000094843	22.95947652	22.04002468
MDP0000094857	0	0
MDP0000094941	18.73735057	10.35957955
MDP0000095013	11.87344127	10.76144222
MDP0000095192	1.708575585	1.120141172
MDP0000095336	60.54124488	40.14025221
MDP0000095375	42.53293376	38.98329366
MDP0000095410	18.49787105	21.56706278
MDP0000095481	2.456709273	3.530968452
MDP0000095486	4.758554351	2.999716827
MDP0000095488	16.51299472	10.82590985
MDP0000095562	34.39098059	29.38361274
MDP0000095637	316.6479115	175.0324657
MDP0000096208	108.4349869	128.2007306
MDP0000096349	24.50448042	792.6958737
MDP0000096923	5.341093425	2.554530094
MDP0000097240	4.589141132	4.294979169
MDP0000097759	7.524056972	5.594775497
MDP0000097845	7.425600128	5.308231297
MDP0000099046	0.120186385	0
MDP0000100978	0	0
MDP0000101302	20.38212406	23.88805425
MDP0000101718	7.764477515	9.136592051
MDP0000102396	0	0
MDP0000103097	20.15331828	14.04873832
MDP0000103621	1671.180346	1212.561761
MDP0000103627	1671.180346	1212.561761
MDP0000104111	5.032531723	1.015176895
MDP0000104297	0.20434791	0
MDP0000106455	4.779720082	3.37462649
MDP0000107676	5.180085679	18.28648336
MDP0000107969	0	0
MDP0000108646	3.156660054	3.694945315
MDP0000108720	0.850350982	0
MDP0000108772	3.069978314	1.430548186
MDP0000108861	0	0.754523368
MDP0000110049	0.632661131	0.502512563
MDP0000110093	3.321470937	1.172529313
MDP0000112687	74.56808113	85.40075707
MDP0000112940	4.906587238	3.362310335
MDP0000113336	19.49220034	6.635289122
MDP0000114901	1.977066034	13.26074819
MDP0000116244	0	11.58834002
MDP0000116543	23.2596004	14.59029688
MDP0000118739	0.513523645	0.543844765
MDP0000118748	0	0
MDP0000118762	0.709716012	0.536872396
MDP0000118766	0.562198872	1.984646773
MDP0000118767	0	0
MDP0000118769	1.180337931	0.833354167
MDP0000118774	6.06239928	12.64905765
MDP0000118777	1.129752019	0.326306859
MDP0000118779	2.17729986	0.905873188
MDP0000118786	2.428966842	2.093802345
MDP0000118787	0	0
MDP0000118790	0.217260004	0
MDP0000118801	1.548615692	2.296075679
MDP0000118804	8.437875469	7.890378871
MDP0000118810	6.425464611	0.785175879
MDP0000118814	11.28965284	7.640337248
MDP0000118824	5.940267212	9.268436986
MDP0000118826	5.855826083	4.912146264
MDP0000118828	0	0.346083032
MDP0000118831	1.019106203	0.863423647
MDP0000118842	0	0
MDP0000118848	1.64491894	0.335008375
MDP0000118849	2.291179329	3.365738349
MDP0000118858	3.112048387	1.357094113
MDP0000118869	0.327803695	0
MDP0000118878	0.67247144	0.854613202
MDP0000118899	115.5920397	126.8322443
MDP0000118902	0	0
MDP0000118904	0.332280006	0.703799108
MDP0000118922	14.95900565	16.24588807
MDP0000118930	0	0
MDP0000118935	0	0
MDP0000118944	0.077990771	0.082595753
MDP0000118949	0.694519684	0.980703675
MDP0000118954	0	0
MDP0000118961	1.198221839	0.396553474
MDP0000118965	0	0
MDP0000118974	0	0
MDP0000118977	5.135236452	3.806913355
MDP0000118986	0	0
MDP0000118987	90.31173781	42.38329377
MDP0000118988	6.097938611	4.843494581
MDP0000119010	8.630399614	7.554476167
MDP0000119014	14.87471232	10.44922153
MDP0000119015	0	0
MDP0000119018	0	0
MDP0000119019	0	0
MDP0000119028	0	0
MDP0000119032	4.898924686	3.705844859
MDP0000119034	19.16419837	16.82749124
MDP0000119035	5.832053198	9.635196632
MDP0000119038	0.463374852	0.327156616
MDP0000119047	1.917154942	1.142074006
MDP0000119051	0	0
MDP0000119053	0	0
MDP0000119056	0.459782799	0.973861556
MDP0000119062	2.578781783	4.369674459
MDP0000119065	2.351105554	1.810856082
MDP0000119068	20.57946008	46.15882443
MDP0000119070	0	0
MDP0000119076	1.393054658	0.56742611
MDP0000119080	6.307782108	12.56281407
MDP0000119091	8.983173824	8.537834805
MDP0000119092	3.357281945	1.185171139
MDP0000119093	7.519160714	16.37175238
MDP0000119104	14.10214933	13.03135725
MDP0000119110	13.32065768	16.63162146
MDP0000119126	0	0
MDP0000119134	0.792808435	1.784192474
MDP0000119136	0	0
MDP0000119140	9.215592354	6.241687207
MDP0000119148	7.472946844	13.90745778
MDP0000119149	0	0
MDP0000119153	0	0
MDP0000119154	0	0
MDP0000119162	2.385032041	2.392916966
MDP0000119181	2.418429399	1.216582402
MDP0000119183	0.174961596	0.463230607
MDP0000119184	9.782815635	16.68838017
MDP0000119191	3.113489817	0.439643537
MDP0000119199	0.806965728	0.094957022
MDP0000119205	0	0.22635701
MDP0000119206	0	0
MDP0000119209	2.8832213	0.872417644
MDP0000119220	18.55024921	19.12856463
MDP0000119222	423.9348152	999.5331851
MDP0000119230	0	0
MDP0000119246	0	0
MDP0000119248	35.93353595	29.95512844
MDP0000119251	0.066288886	0.140405857
MDP0000119262	30.37231878	27.31046537
MDP0000119267	0.614631928	0.325461504
MDP0000119275	2.813418677	1.679375749
MDP0000119279	0	0
MDP0000119280	0.424523382	0.449589461
MDP0000119283	0.153260933	0
MDP0000119284	6.733042221	12.8350732
MDP0000119288	17.12690925	14.97312142
MDP0000119299	19.74579158	19.64750377
MDP0000119308	3.178562756	9.290827126
MDP0000119309	0	0
MDP0000119315	0	0.406563562
MDP0000119316	0	0
MDP0000119330	0	0
MDP0000119336	0	0
MDP0000119341	0.194784831	0
MDP0000119360	32.98560434	26.7480509
MDP0000119369	0	0
MDP0000119385	82.37775142	69.57530709
MDP0000119386	0.295084483	0
MDP0000119387	1.084466601	0.530076543
MDP0000119402	9.391063662	4.18760469
MDP0000119406	4.794877757	3.547638525
MDP0000119413	0	0
MDP0000119414	0.440747205	0.40008962
MDP0000119418	1.633938871	0
MDP0000119419	0.137535028	0.072827908
MDP0000119421	2.284367907	0.748815144
MDP0000119422	0.513523645	0.543844765
MDP0000119425	12.74317444	11.3124866
MDP0000119427	36.24621062	6.746696445
MDP0000119431	12.06780566	10.46901173
MDP0000119433	42.51670719	8.37520938
MDP0000119443	17.42816504	24.21269063
MDP0000119446	5.633855717	0.552454445
MDP0000119447	2.350358222	2.196296166
MDP0000119455	0	0
MDP0000119457	5.067270087	2.727221542
MDP0000119458	7.264219898	5.948302117
MDP0000119459	8.02287666	18.51042653
MDP0000119475	0	0.872417644
MDP0000119480	4.650059312	1.976549414
MDP0000119485	7.10597647	11.53108538
MDP0000119492	0	0
MDP0000119495	0	0
MDP0000119500	3.736187781	1.978395917
MDP0000119504	1.059142518	0.93473319
MDP0000119506	4.09048145	4.443081899
MDP0000119516	1.298802504	0.611329152
MDP0000119517	0	0.26009967
MDP0000119523	3.864941119	4.722862432
MDP0000119526	5.676724256	4.35345042
MDP0000119541	0	0
MDP0000119546	20.7429879	30.89216575
MDP0000119547	14.31831996	17.87514712
MDP0000119548	0	0
MDP0000119550	8.656975534	9.168128611
MDP0000119551	11.94268315	12.70098377
MDP0000119559	1.81382205	1.920919583
MDP0000119565	0.51543621	0.545870258
MDP0000119568	17.2845294	17.05132449
MDP0000119574	5.533999734	6.711510903
MDP0000119584	0	0.276409551
MDP0000119590	1.808292104	0
MDP0000119593	50.14996769	34.72647792
MDP0000119597	76.21212806	80.10408972
MDP0000119598	3.395515072	4.524005067
MDP0000119600	0	0.312507813
MDP0000119604	1.104506164	0.467888792
MDP0000119610	0.341462182	0.795572566
MDP0000119616	0	0
MDP0000119623	0	0
MDP0000119630	92.93150328	34.31048534
MDP0000119634	1.208686658	3.291567005
MDP0000119637	15.65513513	13.50288859
MDP0000119642	5.927298563	5.065872866
MDP0000119645	17.65380176	14.2970746
MDP0000119653	2.054094581	3.806913355
MDP0000119662	0	0
MDP0000119665	6.108008886	3.064100993
MDP0000119667	117.9241157	107.0989164
MDP0000119672	1.16298002	0.410549479
MDP0000119676	24.08608366	28.69678341
MDP0000119678	0	0
MDP0000119680	0	0
MDP0000119682	0	0
MDP0000119699	22.93035491	23.71063843
MDP0000119703	0	0
MDP0000119707	54.54354717	46.80949584
MDP0000119711	0	0
MDP0000119714	4.140138281	7.688925152
MDP0000119720	8.471920111	7.633560169
MDP0000119721	0	0
MDP0000119722	1.001046093	1.413537448
MDP0000119725	0	0.103653581
MDP0000119726	11.87544614	9.121515167
MDP0000119748	49.74199425	30.7245892
MDP0000119752	0	0
MDP0000119757	0.263608805	0.279173646
MDP0000119767	10.30113103	8.86385796
MDP0000119786	0	0
MDP0000119793	23.05616366	18.55731524
MDP0000119794	9.360802447	8.717054661
MDP0000119797	0	0
MDP0000119800	1.136970882	0.668946436
MDP0000119809	58.88218406	106.2832277
MDP0000119810	1.347999569	1.189660423
MDP0000119811	26.79067742	47.11055276
MDP0000119812	32.03153497	41.0644956
MDP0000119813	3.833646049	4.292004807
MDP0000119814	6.337173264	5.697659136
MDP0000119818	0	0
MDP0000119836	13.90916649	12.75071941
MDP0000119843	0	0
MDP0000119846	0.461123273	0.732525602
MDP0000119852	0	0.343246286
MDP0000119853	0	0
MDP0000119856	3.081141871	5.43844765
MDP0000119858	3.081141871	5.43844765
MDP0000119860	8.993920855	8.228671396
MDP0000119861	12.33601091	12.01457613
MDP0000119864	0	0
MDP0000119871	0	0
MDP0000119875	7.126128123	22.73271117
MDP0000119880	0.421150161	0.892034135
MDP0000119886	8.895059837	6.329244347
MDP0000119894	0	0
MDP0000119905	0.657196466	0.812000909
MDP0000119920	0	0
MDP0000119924	0	0
MDP0000119926	3.954132068	60.149231
MDP0000119928	72.09601703	105.7921185
MDP0000119931	3.922114804	6.103391451
MDP0000119932	41.24405698	37.66840582
MDP0000119936	0	0
MDP0000119938	3.696952747	1.702278329
MDP0000119940	14.36027503	10.1744871
MDP0000119941	44.14653474	44.14643499
MDP0000119943	1.833041356	2.495923325
MDP0000119944	27.00382876	19.40597295
MDP0000119945	155.3409027	105.687166
MDP0000119950	3.92735465	4.159246193
MDP0000119952	10.74909688	7.5214259
MDP0000119954	0	0
MDP0000119957	0	0
MDP0000119960	0	0
MDP0000119961	5.434589098	11.90788064
MDP0000119962	0.589289429	0.748900988
MDP0000119965	2.693923695	0.773691398
MDP0000119967	0.330061108	0
MDP0000119975	0	0
MDP0000119988	4.996195754	5.140020197
MDP0000119991	0.549185009	0.814256468
MDP0000119995	24.1057553	20.65977729
MDP0000120008	0.4675494	0.49515596
MDP0000120022	22.96438239	21.26014689
MDP0000120025	0.659022011	1.919318816
MDP0000120033	43.20255408	23.59682008
MDP0000120038	3.15825245	1.873050021
MDP0000120044	0	5.936451093
MDP0000120051	0	0.31966448
MDP0000120053	24.25472763	27.41370081
MDP0000120056	12.33689205	6.700167504
MDP0000120058	222.4767411	188.2015441
MDP0000120063	18.63004532	8.724176438
MDP0000120076	4.942665085	0
MDP0000120084	0	0
MDP0000120085	2.603543748	1.723294111
MDP0000120086	1.543075929	0.714956898
MDP0000120091	0	0
MDP0000120095	14.87173565	6.763166867
MDP0000120097	2.55739885	2.916739585
MDP0000120098	0.171174548	0.090640794
MDP0000120099	3.149308727	4.6528941
MDP0000120108	0	0
MDP0000120109	6.835600649	4.677643537
MDP0000120117	0	0
MDP0000120120	7.109953561	5.284043773
MDP0000120125	1.255280022	1.107831929
MDP0000120134	0	0
MDP0000120147	0	0
MDP0000120150	6.85121893	4.768064746
MDP0000120157	6.937073804	4.040671192
MDP0000120158	0.083596872	0.442664344
MDP0000120159	94.7842796	51.40715685
MDP0000120164	34.70293123	18.19929464
MDP0000120168	0	0
MDP0000120171	0	0
MDP0000120172	3.581895834	4.462811393
MDP0000120176	0	0
MDP0000120180	3.264879689	1.728827624
MDP0000120181	65.13484674	98.38002799
MDP0000120182	0	0
MDP0000120188	0	66.17054739
MDP0000120191	4.734721246	1.897296623
MDP0000120192	18.21566458	7.057760714
MDP0000120204	0	0
MDP0000120205	0	0
MDP0000120211	21.84123625	21.15023315
MDP0000120214	13.80215911	5.925855694
MDP0000120221	3.453390452	4.29732359
MDP0000120224	2.957815326	1.154064285
MDP0000120231	3.221417499	1.204103585
MDP0000120235	6.514817137	9.007662262
MDP0000120243	1.246050021	0.791773996
MDP0000120250	2.21313362	2.031300783
MDP0000120252	0	0
MDP0000120257	0	0
MDP0000120259	0.954080124	1.459486889
MDP0000120269	8.444246232	6.318891988
MDP0000120271	0.212207446	0.374562137
MDP0000120272	0.444284502	2.352586905
MDP0000120287	0	0
MDP0000120290	49.42665085	31.87440177
MDP0000120292	0.140716444	0
MDP0000120293	0.160086319	0
MDP0000120294	177.1121655	217.6058866
MDP0000120299	0	0
MDP0000120301	0	0
MDP0000120302	11.77184356	12.14725025
MDP0000120308	8.873959757	11.33279157
MDP0000120315	13.34996357	7.809680773
MDP0000120324	0	0
MDP0000120325	4.168017159	2.265139846
MDP0000120326	0	0
MDP0000120327	0	0
MDP0000120328	2.065591379	3.125078127
MDP0000120329	2.178585161	0.115361011
MDP0000120330	1.800743257	1.628954386
MDP0000120332	0	0
MDP0000120351	0	0
MDP0000120355	0	0
MDP0000120359	0	0.161061719
MDP0000120361	8.653824391	5.146382868
MDP0000120365	7.598479953	2.228437086
MDP0000120371	24.21490542	14.91174359
MDP0000120376	0	0
MDP0000120377	2.81523966	6.23397462
MDP0000120381	16.57960639	10.72614535
MDP0000120382	0	1.126709782
MDP0000120387	15.45854101	12.92470583
MDP0000120390	4.814616767	3.797050885
MDP0000120395	2.057062926	2.420580746
MDP0000120398	31.43284733	3.922566419
MDP0000120404	0.637763237	0
MDP0000120408	5.804230559	1.792858277
MDP0000120409	0.235365004	0
MDP0000120413	0.934782995	9.800776934
MDP0000120425	0	0.790114092
MDP0000120430	5.133817878	5.668304691
MDP0000120432	0	0
MDP0000120436	7.527361506	8.259954205
MDP0000120449	267.7040327	370.2148689
MDP0000120450	14.12190024	19.11732576
MDP0000120459	0	0
MDP0000120460	1.73596042	0.408546799
MDP0000120462	0.212969411	0.075181413
MDP0000120464	0.23575481	0.083225002
MDP0000120467	0	0
MDP0000120484	0	0
MDP0000120495	5.185746974	6.559817912
MDP0000120498	10.34926263	9.372978007
MDP0000120500	0.573062619	1.820697691
MDP0000120510	48.36972876	53.72775829
MDP0000120511	9.719654245	7.954109467
MDP0000120513	9.320841238	7.51817562
MDP0000120520	0.101128697	0
MDP0000120526	1.359232898	0.261725293
MDP0000120527	5.078701739	2.817348721
MDP0000120536	3.944511309	4.381192255
MDP0000120543	10.99917019	21.01174889
MDP0000120546	10.07543267	20.334042
MDP0000120548	1.633938871	3.11474729
MDP0000120560	0.934046945	0.109910884
MDP0000120561	0	0
MDP0000120572	15.18746181	17.7021471
MDP0000120575	0	0
MDP0000120576	0	0
MDP0000120582	0	0
MDP0000120594	15.26478891	84.72595536
MDP0000120595	15.26478891	84.92072767
MDP0000120598	0	0
MDP0000120600	20.25675168	19.37492559
MDP0000120606	0.181382205	0.384183917
MDP0000120608	13.10380976	13.2688637
MDP0000120611	0.289326737	0.510683499
MDP0000120627	7.863330817	6.265544896
MDP0000120635	0.196397288	0.623980831
MDP0000120643	0	0
MDP0000120650	0.439348008	0
MDP0000120656	0	0
MDP0000120660	0	0
MDP0000120668	2.298913993	2.43465389
MDP0000120670	2.290503332	1.532050496
MDP0000120671	0	0
MDP0000120672	4.22627881	3.52640395
MDP0000120681	0	0
MDP0000120689	0.29955546	0
MDP0000120691	0	0
MDP0000120697	0	0
MDP0000120711	2.03002316	1.402099785
MDP0000120718	26.68766823	39.10738264
MDP0000120719	45.46296774	40.86454818
MDP0000120728	0.03780241	0
MDP0000120733	12.55466265	14.04152314
MDP0000120738	0	1.120770112
MDP0000120739	3.473224114	4.244193943
MDP0000120742	0.532543039	1.409967909
MDP0000120748	0	0
MDP0000120758	9.507202786	18.64971488
MDP0000120760	16.39212978	13.38443271
MDP0000120761	2.392627684	1.133587257
MDP0000120762	7.152525584	9.575751339
MDP0000120764	6.265350108	7.519994338
MDP0000120775	0	0
MDP0000120778	25.23259374	24.52274342
MDP0000120780	0.08703152	0
MDP0000120786	0.367826239	0
MDP0000120797	7.249242125	7.258514796
MDP0000120805	1.966143017	1.966554689
MDP0000120807	0	0
MDP0000120810	0	0
MDP0000120817	0	0
MDP0000120824	3.397344975	4.597370304
MDP0000120830	0.308916568	0
MDP0000120832	4.801446083	7.328308208
MDP0000120837	0	0
MDP0000120841	1.797332758	3.172427796
MDP0000120844	13.25122669	6.342129552
MDP0000120847	2.207403824	3.150867607
MDP0000120872	0	0
MDP0000120878	0.382041746	0
MDP0000120880	0.65222797	4.835172426
MDP0000120881	33.72051713	57.07471367
MDP0000120885	15.85473245	5.219333382
MDP0000120898	0.083951849	0
MDP0000120904	0	0
MDP0000120906	3.844295066	1.163223525
MDP0000120913	0	0
MDP0000120921	1.871040411	1.453112038
MDP0000120928	0	0
MDP0000120931	0	0
MDP0000120935	15.01229802	9.36887829
MDP0000120940	0	0.553427933
MDP0000120948	6.66596977	11.9531245
MDP0000120954	0.14147163	0
MDP0000120956	5.833965346	6.178433149
MDP0000120959	0.242584789	0.128454132
MDP0000120962	0	0
MDP0000120973	1.006506345	0.609106137
MDP0000120975	26.36088045	29.4683293
MDP0000120977	7.537201889	3.806913355
MDP0000120982	0	0
MDP0000120987	16.94628029	23.00881698
MDP0000120995	20.38086591	8.788799967
MDP0000121005	0	0.221566386
MDP0000121016	709.7160122	412.8548727
MDP0000121019	1.376680411	0.080998156
MDP0000121023	10.51098398	6.758475924
MDP0000121035	0.194784831	0.618857836
MDP0000121041	27.20627312	15.99347564
MDP0000121042	132.2038095	104.9016124
MDP0000121043	0	0
MDP0000121048	4.217740873	6.030150754
MDP0000121052	0	0
MDP0000121055	76.71528074	61.59437967
MDP0000121064	0	0.161683579
MDP0000121074	5.436560244	3.52375451
MDP0000121086	0.08925806	0
MDP0000121089	63.26611309	91.61971474
MDP0000121095	7.627259827	9.778163236
MDP0000121097	0	0
MDP0000121104	12.96955318	12.73031826
MDP0000121116	4.674835942	4.332004852
MDP0000121120	0	0
MDP0000121129	39.25955355	29.14413715
MDP0000121134	6.224751735	7.266505455
MDP0000121137	0	0
MDP0000121144	4.010806508	1.754454005
MDP0000121149	24.09140068	27.73248139
MDP0000121166	0.440163124	0.310768437
MDP0000121167	0	0
MDP0000121171	5.15097664	4.171560228
MDP0000121177	106.7667893	168.4446008
MDP0000121180	2.12506138	0.884139186
MDP0000121185	0.756771688	0.801455443
MDP0000121193	0.033623572	0.320479951
MDP0000121200	0	0
MDP0000121203	3.937014613	2.900505413
MDP0000121207	0	0
MDP0000121216	0	0
MDP0000121221	7.202169124	6.730078966
MDP0000121223	70.29220535	50.68856943
MDP0000121232	0	0
MDP0000121241	5.412500169	1.433020616
MDP0000121242	0	0
MDP0000121248	0	0
MDP0000121256	4.11452896	5.760726029
MDP0000121258	10.39371858	12.52293212
MDP0000121260	0	0
MDP0000121280	0	0
MDP0000121283	0	0
MDP0000121291	52.80804857	38.31212802
MDP0000121295	0	0
MDP0000121305	0.054918501	0.290805881
MDP0000121307	186.1457935	178.505522
MDP0000121309	10.97714276	8.750218755
MDP0000121316	22.37352038	17.82957739
MDP0000121332	0	0
MDP0000121345	0.100614048	0
MDP0000121356	0	0.398819494
MDP0000121362	0	0
MDP0000121364	12.12600501	29.03405918
MDP0000121370	0	0
MDP0000121374	2.188258416	19.56371303
MDP0000121379	0.977256975	3.582551541
MDP0000121380	19.21374033	2.211763041
MDP0000121385	42.08908619	24.17586213
MDP0000121396	0	0
MDP0000121410	1.395576024	1.407598215
MDP0000121412	0	1.102001234
MDP0000121415	0	0.258494117
MDP0000121416	0.1149457	0.486930778
MDP0000121418	10.69465545	10.77512318
MDP0000121424	32.88773307	33.62163381
MDP0000121444	0.341855798	0
MDP0000121454	0	0
MDP0000121461	10.15045397	9.065121264
MDP0000121464	0.478322428	0.337710056
MDP0000121474	0.340873454	0.180500202
MDP0000121475	10.15740348	7.68367833
MDP0000121476	0.60832801	0.107374479
MDP0000121480	9.163544158	4.519954269
MDP0000121482	0	0
MDP0000121486	0	0
MDP0000121488	0	0
MDP0000121491	0	0
MDP0000121493	2.649676128	0.755495692
MDP0000121496	0.416224428	0
MDP0000121497	0	0
MDP0000121498	0	0
MDP0000121518	4.267048994	2.410132196
MDP0000121520	20.03629301	16.63789195
MDP0000121522	4.546563005	1.896824424
MDP0000121523	0	0
MDP0000121524	2.94965497	4.052520668
MDP0000121525	2.947625723	5.253540429
MDP0000121526	2.947625723	5.253540429
MDP0000121539	0.878696015	1.302810348
MDP0000121541	3.594665516	5.710370032
MDP0000121544	0	0
MDP0000121566	9.7022685	8.53030585
MDP0000121575	0	0
MDP0000121576	11.01283467	7.553239229
MDP0000121577	5.295712591	2.617252931
MDP0000121580	44.40689047	48.6981412
MDP0000121587	0	0
MDP0000121588	16.94628029	3.870895092
MDP0000121592	0	0
MDP0000121598	6.481110509	9.013056452
MDP0000121603	2.917612011	1.870192386
MDP0000121607	0.099101054	0
MDP0000121609	0	0
MDP0000121611	4.735487507	2.75830249
MDP0000121614	8.050939004	6.799461224
MDP0000121615	0	0
MDP0000121625	0.637763237	1.596447536
MDP0000121627	0	0
MDP0000121628	13.92932888	18.40008121
MDP0000121631	0	0
MDP0000121634	0	0
MDP0000121643	0	0
MDP0000121646	3.146524192	1.444001617
MDP0000121653	20.52184954	20.31174466
MDP0000121656	5.349708092	3.694945315
MDP0000121657	0.726862513	4.464725589
MDP0000121660	0.330428864	0.349939111
MDP0000121669	0	0
MDP0000121675	0	0
MDP0000121676	0	0
MDP0000121680	0	0
MDP0000121683	0	0
MDP0000121700	15.72767137	13.833211
MDP0000121702	10.46682018	8.653950869
MDP0000121713	0.489675798	0.842706826
MDP0000121723	0	0
MDP0000121724	0	0
MDP0000121729	2.561832044	2.123292519
MDP0000121754	0.169705239	0
MDP0000121756	0	0
MDP0000121759	1.122351897	1.737215919
MDP0000121763	59.38773068	58.24139856
MDP0000121764	0.538710091	0.68462202
MDP0000121771	9.069110248	6.531126581
MDP0000121783	5.363317433	3.341173955
MDP0000121792	0	0
MDP0000121803	11.97378021	17.10430085
MDP0000121804	3.291681222	2.658104954
MDP0000121806	2.184603352	0.925437501
MDP0000121815	0	0
MDP0000121816	0	0
MDP0000121817	0	0
MDP0000121822	10.66824144	6.888227036
MDP0000121829	2.478373376	1.312354746
MDP0000121830	3.343264066	3.278396156
MDP0000121837	0	0
MDP0000121840	1.542748729	2.699388944
MDP0000121846	0	0.111372465
MDP0000121848	2.050290702	6.51405174
MDP0000121849	0.349923192	2.223506915
MDP0000121856	0	0
MDP0000121872	0	0
MDP0000121874	16.60131784	22.53634585
MDP0000121876	0	0
MDP0000121883	45.84852521	41.79041081
MDP0000121895	0	0
MDP0000121896	0	0
MDP0000121897	188.9556554	1241.17857
MDP0000121898	0	0
MDP0000121901	0	0
MDP0000121903	1.015411558	1.075366763
MDP0000121905	0	0
MDP0000121909	7.719972133	4.087899817
MDP0000121916	10.69560313	5.491940577
MDP0000121919	202.8952835	173.3782032
MDP0000121942	0.999239151	0.377942662
MDP0000121948	46.29493468	51.22028877
MDP0000121949	13.18044023	9.041419217
MDP0000121958	0	0
MDP0000121962	0.06111487	0
MDP0000121984	0	0
MDP0000121986	4.714542081	3.543357815
MDP0000121987	10.97402292	1.660283798
MDP0000121990	5.465060582	4.255695823
MDP0000121998	0	0
MDP0000122003	0	0
MDP0000122007	0	0
MDP0000122008	0	0
MDP0000122012	1.437866207	4.18760469
MDP0000122015	1.858338831	1.640054056
MDP0000122020	0	0
MDP0000122022	0.305338384	0
MDP0000122025	0.332746037	0.528589652
MDP0000122039	5.241788909	4.706529767
MDP0000122042	56.73319924	28.40288399
MDP0000122046	0	0
MDP0000122060	0.282943261	0.149824855
MDP0000122061	0	0
MDP0000122064	0	0
MDP0000122066	2.292250474	0.404599487
MDP0000122076	3.155880054	6.881040571
MDP0000122078	0	0.056285009
MDP0000122079	20.33153014	12.17672286
MDP0000122084	0	0
MDP0000122085	0	0.117960695
MDP0000122086	10.54435218	152.3490468
MDP0000122094	0.160737076	0.170227833
MDP0000122095	13.54912387	11.12790058
MDP0000122098	0	0
MDP0000122104	2.531608946	1.91506312
MDP0000122113	0	0
MDP0000122126	12.24291937	14.01708683
MDP0000122127	43.58531939	6.344855591
MDP0000122149	4.122393007	2.762037136
MDP0000122152	1.235666271	2.617252931
MDP0000122158	12.75526474	12.83298211
MDP0000122171	0	0
MDP0000122176	0	0
MDP0000122183	0	0
MDP0000122189	14.45729537	6.935720268
MDP0000122193	11.81104384	7.613826709
MDP0000122198	0.070233252	0
MDP0000122199	23.90870553	19.99662395
MDP0000122200	10.28531463	7.503800312
MDP0000122201	29.53494565	21.70717533
MDP0000122210	0.087480798	0
MDP0000122211	0.34685369	0.367333745
MDP0000122212	31.59694575	20.84241604
MDP0000122215	0	0
MDP0000122216	0	0.198778704
MDP0000122225	0.178114057	0
MDP0000122241	13.95576024	10.90888617
MDP0000122252	31.69582055	38.88490069
MDP0000122263	4.376114542	12.74488384
MDP0000122269	26.71003119	42.84668375
MDP0000122270	0	0
MDP0000122282	0	0
MDP0000122297	2.172600037	3.336278462
MDP0000122304	8.959837929	12.55713211
MDP0000122305	0	0
MDP0000122308	0.736794795	0.52019934
MDP0000122321	18.47118032	10.02665912
MDP0000122322	0	0
MDP0000122330	0	0
MDP0000122337	0.095280291	0
MDP0000122340	59.58281198	43.02333586
MDP0000122345	1.630569925	1.64050493
MDP0000122350	5.841331464	1.903456677
MDP0000122356	0	0
MDP0000122371	1.610280028	1.831682293
MDP0000122376	0.65628748	0.043439883
MDP0000122382	0	0
MDP0000122393	0	0
MDP0000122397	4.411634952	5.364287
MDP0000122406	3.501054435	4.58019263
MDP0000122407	9.172594766	5.119642098
MDP0000122413	3.506126957	1.237715672
MDP0000122414	0	0
MDP0000122421	2.676231518	1.629693873
MDP0000122426	0	0
MDP0000122429	0	0
MDP0000122432	4.493331895	3.806913355
MDP0000122433	0	0
MDP0000122439	11.93221234	9.074263775
MDP0000122446	4.034828641	3.133581741
MDP0000122447	0	0
MDP0000122449	0	0
MDP0000122451	0	0
MDP0000122452	7.44822661	7.01800786
MDP0000122458	0.796133973	0.281047295
MDP0000122464	7.757238258	5.670714685
MDP0000122465	1.251307616	0.353384362
MDP0000122475	0	0
MDP0000122478	0.165444856	0.876067927
MDP0000122487	0	0
MDP0000122493	1.678640972	1.580228185
MDP0000122497	6.57541063	11.66883105
MDP0000122499	0	0
MDP0000122505	0	0
MDP0000122511	0	0
MDP0000122512	0.06656788	0
MDP0000122515	7.688590132	3.489670575
MDP0000122522	0	0
MDP0000122540	2.169950525	1.532050496
MDP0000122544	5.961003118	7.049485282
MDP0000122554	5.628248986	7.51153492
MDP0000122556	0.554788938	0.534133251
MDP0000122558	0	0
MDP0000122562	42.22448173	45.76453697
MDP0000122563	14.80891161	19.72539661
MDP0000122571	28.80349415	3.841839165
MDP0000122578	0	0
MDP0000122592	0	0
MDP0000122610	0.57936001	0
MDP0000122611	1.922982161	2.418373529
MDP0000122616	0	0.318449026
MDP0000122624	16.54761034	14.23619089
MDP0000122628	0	0
MDP0000122634	12.47881983	7.961225647
MDP0000122641	2.01258219	1.504528631
MDP0000122646	0	0
MDP0000122651	0.306521866	0.324620519
MDP0000122660	0	0
MDP0000122665	0	0
MDP0000122674	0	0
MDP0000122676	28.69112403	20.12826564
MDP0000122685	6.548244189	9.335424468
MDP0000122690	63.09785215	78.53349829
MDP0000122707	0	0
MDP0000122708	28.28503231	27.81547641
MDP0000122713	0	0
MDP0000122721	3.041640052	2.147489585
MDP0000122724	5.118292778	1.594265745
MDP0000122733	41.61436079	48.70631475
MDP0000122734	1.157306947	0.561751849
MDP0000122739	0	0
MDP0000122740	0	0
MDP0000122753	18.85600346	20.86351091
MDP0000122760	3.523484021	2.073071629
MDP0000122766	0.862478471	0.421570942
MDP0000122783	2.990520051	4.750643976
MDP0000122787	2.595376261	0.646734315
MDP0000122791	10.79100369	6.93852629
MDP0000122792	0.246619464	0
MDP0000122800	0	0
MDP0000122801	0	0
MDP0000122821	0	0
MDP0000122824	0	0
MDP0000122827	0	0
MDP0000122842	0	0
MDP0000122849	0	0.398819494
MDP0000122856	0	0
MDP0000122862	0	0
MDP0000122864	0.078610976	0
MDP0000122867	0.349923192	2.594091401
MDP0000122884	0.861033784	0.210432396
MDP0000122897	2.00618812	1.096590426
MDP0000122901	0	0
MDP0000122902	11.22655587	14.09897056
MDP0000122903	5.010372826	3.15504463
MDP0000122904	14.94069446	3.137293416
MDP0000122907	7.413997628	9.444869274
MDP0000122908	0	0
MDP0000122917	243.2319222	288.9695759
MDP0000122920	2.000404082	0.776790077
MDP0000122922	0.247133254	0
MDP0000122923	0	0
MDP0000122929	0.520280535	0.428556036
MDP0000122930	0	0
MDP0000122949	1.968120034	1.073744792
MDP0000122951	27.90453562	18.98883808
MDP0000122956	31.32494236	29.91146207
MDP0000122958	121.7515241	80.4398641
MDP0000122961	2.069852527	1.738536243
MDP0000122964	0.042199915	0.044691619
MDP0000122965	2.718465797	2.198492462
MDP0000122972	2.664346263	1.923861267
MDP0000122978	8.679802101	2.298075745
MDP0000122981	22.20813901	15.99830711
MDP0000122984	1.293407686	1.956824622
MDP0000122990	0	0
MDP0000122993	0.898666379	0.571037003
MDP0000122996	0	0
MDP0000123001	0	0
MDP0000123003	4.248241065	4.499079419
MDP0000123011	0.869040015	0.613568453
MDP0000123012	5.296649057	4.498620423
MDP0000123018	39.1336782	25.36306964
MDP0000123021	0	0
MDP0000123024	52.26868327	48.59366276
MDP0000123025	5.399111729	6.546585169
MDP0000123026	1.285896607	2.553417494
MDP0000123030	0.106868434	0
MDP0000123032	0	1.142074006
MDP0000123044	1.240225925	0.656727673
MDP0000123045	1.406281279	1.489315476
MDP0000123046	2.618630509	0
MDP0000123057	0	0.354881753
MDP0000123060	0	0
MDP0000123061	3.545083923	0.288800323
MDP0000123076	0.213736869	0.22635701
MDP0000123077	0.136506285	0
MDP0000123078	0	0
MDP0000123082	3.262485205	3.109607443
MDP0000123083	0	0
MDP0000123085	17.20779696	1.218615121
MDP0000123086	13.93446999	11.97827429
MDP0000123092	0	0
MDP0000123097	0.893323535	0.448138433
MDP0000123102	41.00581404	44.46098807
MDP0000123104	7.468916128	7.211985855
MDP0000123112	200.2947626	199.1777067
MDP0000123124	0	0
MDP0000123130	1.453725025	0.923736329
MDP0000123131	0	0
MDP0000123133	3.934937252	3.963994731
MDP0000123134	0.276030162	0
MDP0000123135	2.862418837	1.691961491
MDP0000123142	0	0
MDP0000123143	0	0
MDP0000123144	75.16581242	98.76426156
MDP0000123153	0.520280535	2.755003086
MDP0000123154	1.285896607	5.106834988
MDP0000123158	35.62281142	41.8760469
MDP0000123163	0	0
MDP0000123172	0	0
MDP0000123176	0.697788012	0.985318751
MDP0000123181	0	0
MDP0000123184	0	0
MDP0000123186	0	0
MDP0000123200	0	0
MDP0000123201	6.202560107	5.9940224
MDP0000123213	0	0
MDP0000123229	0	0
MDP0000123241	0	0
MDP0000123248	0	0
MDP0000123251	0	0
MDP0000123252	3.041640052	6.194681494
MDP0000123260	0	0
MDP0000123267	0	0
MDP0000123274	20.14844366	13.15850306
MDP0000123281	0	0
MDP0000123286	0.295084483	2.187554689
MDP0000123287	0	0.802223121
MDP0000123299	27.58696792	26.68380663
MDP0000123300	0	0
MDP0000123310	0	0.567810805
MDP0000123326	0.187399624	0
MDP0000123328	3.281605507	1.673325645
MDP0000123334	0.477552182	1.112648589
MDP0000123338	0	0.362563177
MDP0000123345	18.8743002	13.75569034
MDP0000123347	0.249210004	0
MDP0000123352	2.955839205	3.986788668
MDP0000123354	61.48769962	30.75585263
MDP0000123370	6.915663082	7.711741147
MDP0000123374	23.07121686	26.09466063
MDP0000123379	0.864291162	0.457661715
MDP0000123387	0	0
MDP0000123399	0	0
MDP0000123407	4.671834121	2.151166793
MDP0000123409	22.44703794	14.62918669
MDP0000123412	0	0
MDP0000123414	37.71849384	26.06115685
MDP0000123418	15.08087579	3.116356979
MDP0000123429	2.527076886	0.629714991
MDP0000123443	0	0
MDP0000123446	0	0
MDP0000123451	2.444372551	0.456829603
MDP0000123455	0	0
MDP0000123466	0.091425019	0
MDP0000123472	6.681119701	7.50880841
MDP0000123473	0	0
MDP0000123481	0	0
MDP0000123485	19.87204834	15.46192501
MDP0000123488	1.678640972	5.333270124
MDP0000123499	0	0
MDP0000123505	0	0
MDP0000123522	77.58795226	71.80806668
MDP0000123530	0	0
MDP0000123532	0	0
MDP0000123548	35.19759689	16.97805752
MDP0000123549	22.38782909	16.8305643
MDP0000123553	10.75683283	14.7673717
MDP0000123555	29.39721223	21.70538557
MDP0000123562	4.06004632	5.795345777
MDP0000123565	0.583831581	0.337256754
MDP0000123566	2.758696792	3.651980834
MDP0000123568	61.41838782	82.18663411
MDP0000123571	43.1441745	40.25442322
MDP0000123573	22.20488579	18.48582251
MDP0000123580	6.748069697	9.027171787
MDP0000123583	0.994750206	0.790114092
MDP0000123586	0	0.77548235
MDP0000123589	0	0
MDP0000123602	0.444284502	0
MDP0000123604	9.032602008	7.559094728
MDP0000123611	0	0
MDP0000123619	2.843541379	2.102325285
MDP0000123620	0	0
MDP0000123621	7.689637196	4.790396214
MDP0000123626	0	0
MDP0000123632	12.27144435	7.364408248
MDP0000123646	9.067276947	9.999460347
MDP0000123647	15.09372994	8.667891428
MDP0000123650	7.438466267	7.048443538
MDP0000123656	0	0
MDP0000123659	1.520820026	2.415925783
MDP0000123667	6.760543894	7.659237207
MDP0000123671	13.25286023	15.07077512
MDP0000123673	2.976924307	5.00319382
MDP0000123675	0.794800416	1.473026775
MDP0000123680	39.54132068	16.37726587
MDP0000123687	8.571894693	9.663703131
MDP0000123699	1.811052856	0.191798688
MDP0000123700	1.820316553	0.749699049
MDP0000123708	0	0
MDP0000123712	0	0
MDP0000123719	4.032542619	7.236370711
MDP0000123724	0	0
MDP0000123732	1.298073659	0.951728339
MDP0000123745	2.726987633	1.764890866
MDP0000123749	0	0
MDP0000123757	0	0
MDP0000123759	5.962580103	3.323495786
MDP0000123768	0.188591355	0.099863387
MDP0000123771	68.36448118	31.29199109
MDP0000123779	0	0
MDP0000123780	27.77902909	15.10718148
MDP0000123793	0	0
MDP0000123797	0	0
MDP0000123799	0.999239151	1.96530184
MDP0000123805	0	0
MDP0000123807	2.096888218	0.634485559
MDP0000123808	0	0
MDP0000123816	8.276090375	5.843169335
MDP0000123817	2.054094581	15.4995758
MDP0000123818	4.911183142	0
MDP0000123824	0	0
MDP0000123825	1.548304725	1.009061371
MDP0000123828	1.022620362	1.805002022
MDP0000123832	4.760502981	2.160680553
MDP0000123837	20.12245145	11.32590592
MDP0000123845	0.806965728	1.08768953
MDP0000123864	0	0
MDP0000123873	1.67547969	0
MDP0000123877	0	0
MDP0000123879	22.46244039	13.17227766
MDP0000123885	0	0
MDP0000123888	1.44915835	2.192463189
MDP0000123890	20.77857636	15.10822084
MDP0000123907	0.211074666	0.223537617
MDP0000123910	1.431858409	3.149451995
MDP0000123912	0	0.782729849
MDP0000123918	0.200378314	0.636629091
MDP0000123919	4.078760872	1.919818769
MDP0000123923	1.977066034	3.350083752
MDP0000123930	0	0
MDP0000123940	2.414000042	1.27826761
MDP0000123941	0	0
MDP0000123954	0.286531309	0.60689923
MDP0000123956	5.453975266	4.125718907
MDP0000123958	5.230333423	5.66225208
MDP0000123959	5.898429052	2.660632814
MDP0000123964	0	0
MDP0000123970	0	0
MDP0000123971	0.248687551	0
MDP0000123979	0	0
MDP0000123981	28.88306346	30.58847047
MDP0000123982	2.349556736	1.456558153
MDP0000123985	0	0
MDP0000123987	17.9040662	2.82401087
MDP0000123990	0	0
MDP0000123993	0	0
MDP0000123998	0.436438418	2.58836493
MDP0000124002	1.017140082	0.269299337
MDP0000124006	0.952038219	1.613202449
MDP0000124008	16.10410151	19.03456677
MDP0000124012	14.28364888	12.54436647
MDP0000124013	14.57990782	29.50725313
MDP0000124015	5.159548772	5.319128359
MDP0000124016	4.308990074	11.81119272
MDP0000124019	9.445982162	4.110056455
MDP0000124034	18.09270762	13.28907761
MDP0000124043	0	0
MDP0000124047	30.82195253	29.85010523
MDP0000124048	7.023423394	6.852444038
MDP0000124049	1.452082398	0
MDP0000124053	5.574677998	1.23568663
MDP0000124057	12.36023917	6.18141358
MDP0000124060	0.150061938	0
MDP0000124063	141.1904733	74.86929597
MDP0000124065	249.0765243	491.4172
MDP0000124066	0	0
MDP0000124067	4.141679834	2.648287551
MDP0000124069	22.33352372	8.918047025
MDP0000124078	3.211477822	1.06284383
MDP0000124083	0	0
MDP0000124089	74.55186503	109.7501396
MDP0000124100	0.367636246	0.562384927
MDP0000124102	178.2858663	133.5957071
MDP0000124107	0	0
MDP0000124114	167.2534088	175.4403739
MDP0000124126	6.737263564	6.243183463
MDP0000124127	5.064843323	4.422863381
MDP0000124128	109.2412758	145.5015189
MDP0000124134	0.621067864	1.096231594
MDP0000124135	0	0
MDP0000124144	16.00167158	14.00536686
MDP0000124148	2.824380049	1.495573104
MDP0000124158	56.99404153	68.73447698
MDP0000124168	11.24456307	14.65661642
MDP0000124175	0	0
MDP0000124187	6.083280105	2.712618423
MDP0000124196	4.45319728	3.00857036
MDP0000124197	0	0
MDP0000124203	24.87465871	24.60373082
MDP0000124204	8.324488564	7.640541891
MDP0000124210	0	0
MDP0000124211	5.494842928	3.023747256
MDP0000124219	0	0
MDP0000124226	0.11477887	0
MDP0000124233	0.878696015	1.046901173
MDP0000124249	190.2926058	166.9002062
MDP0000124254	0.746062654	0
MDP0000124256	9.408545757	0.807898011
MDP0000124269	2.984250617	2.370342277
MDP0000124271	0	0
MDP0000124281	2.597605008	2.598148895
MDP0000124290	1.443113893	1.630211072
MDP0000124293	0	0
MDP0000124296	4.843811783	3.140703518
MDP0000124297	5.728601229	7.546566756
MDP0000124298	1.009565634	0.534587833
MDP0000124301	17.85737063	11.60133368
MDP0000124311	0	0
MDP0000124316	0	0
MDP0000124326	4.367936587	3.651980834
MDP0000124327	0.308916568	4.253036013
MDP0000124344	0	0
MDP0000124354	0	0
MDP0000124356	5.09064907	5.140472823
MDP0000124365	9.88533017	4.985243679
MDP0000124371	32.83940192	45.12068008
MDP0000124372	0	0.101149872
MDP0000124373	0	0
MDP0000124375	5.696630945	0.887204383
MDP0000124382	0.121292395	0
MDP0000124388	12.18942968	7.556579892
MDP0000124390	7.000138111	4.608368798
MDP0000124402	2.938054787	1.426119244
MDP0000124409	0	0
MDP0000124410	0	0
MDP0000124415	0	0
MDP0000124417	3.740395199	5.658925257
MDP0000124418	0	0
MDP0000124419	0	0
MDP0000124420	0	0.240666936
MDP0000124424	0	0
MDP0000124428	2.952004294	2.87949242
MDP0000124433	2.718465797	0.916038526
MDP0000124455	2.865313093	0.910348846
MDP0000124464	0.242584789	0
MDP0000124476	0	0
MDP0000124477	7.308585339	10.32016322
MDP0000124481	6.28547005	3.267784007
MDP0000124491	9.794639068	6.531126581
MDP0000124492	52.23954968	44.94014789
MDP0000124493	0	0
MDP0000124500	0.780100038	0.877796298
MDP0000124503	2.461716463	1.140592717
MDP0000124507	3.104483855	6.489056855
MDP0000124509	1.905605816	0.378398014
MDP0000124510	0	0
MDP0000124517	0	0
MDP0000124522	2.045240725	0.433200485
MDP0000124523	17.46610484	14.12995448
MDP0000124524	0	0.26009967
MDP0000124525	0	0
MDP0000124533	1.941761283	0.186946638
MDP0000124535	1.73808003	1.840705358
MDP0000124536	0	0
MDP0000124540	109.3121835	106.476638
MDP0000124544	0.330889713	0.350427171
MDP0000124546	93.36145161	85.84589615
MDP0000124552	0	0
MDP0000124555	3.530475061	1.121679828
MDP0000124574	1.020421179	0.270168045
MDP0000124576	0.627640011	1.5509647
MDP0000124578	15.46891227	21.8123585
MDP0000124580	1.059142518	4.486719311
MDP0000124582	0	0
MDP0000124583	3.594665516	6.87700477
MDP0000124584	0	0
MDP0000124585	1.6509946	0
MDP0000124589	0	0
MDP0000124590	4.975397966	1.663948883
MDP0000124601	0	0
MDP0000124606	15.44217257	7.681405053
MDP0000124610	141.5772165	197.3281039
MDP0000124614	47.58505829	48.96000344
MDP0000124616	100.088968	144.6032245
MDP0000124617	12.26087463	6.600617212
MDP0000124622	0	0
MDP0000124624	3.811211632	1.429503609
MDP0000124626	2.625149921	2.606392961
MDP0000124634	56.67589297	29.31323283
MDP0000124654	49.69781951	18.58836995
MDP0000124665	3.834309884	1.015176895
MDP0000124666	0.149212531	0
MDP0000124669	9.476845452	8.928942232
MDP0000124674	0.662703699	1.16972198
MDP0000124675	3.257235228	2.406669362
MDP0000124679	0	0
MDP0000124684	0.576862769	0.111077047
MDP0000124687	4.108189162	4.985243679
MDP0000124691	0.849741848	0.599943365
MDP0000124697	4.173045954	2.101047336
MDP0000124699	0	1.109299256
MDP0000124705	0	0
MDP0000124708	9.88533017	9.222700806
MDP0000124716	0.174961596	0.64852285
MDP0000124718	0.282774641	0.34938299
MDP0000124719	5.830978165	2.508703271
MDP0000124724	19.1363076	17.46701422
MDP0000124728	1.275526474	3.602240594
MDP0000124731	0	0
MDP0000124752	3.616584209	2.553417494
MDP0000124753	8.495205615	6.706710637
MDP0000124769	0	0
MDP0000124770	0	0
MDP0000124771	22.85415782	20.74593149
MDP0000124774	4.321081011	2.07019486
MDP0000124775	0	0
MDP0000124776	0	0
MDP0000124798	0	0
MDP0000124800	3.365218781	1.559214512
MDP0000124804	0	0
MDP0000124806	0.511310181	0
MDP0000124810	51.21872825	62.56918119
MDP0000124821	0	0
MDP0000124823	0	0
MDP0000124827	0.922630816	0.697934115
MDP0000124829	0.249472055	0.132101094
MDP0000124832	2.296591858	1.163223525
MDP0000124834	50.7322605	26.52525882
MDP0000124835	0	0
MDP0000124838	3.318152784	3.904526518
MDP0000124866	6.158806156	1.531358826
MDP0000124868	0.425175491	0
MDP0000124873	8.343581428	1.664796972
MDP0000124876	0.531648009	0.070379911
MDP0000124880	3.511662583	4.760332152
MDP0000124883	106.1881795	95.50262297
MDP0000124884	106.3694205	96.29760372
MDP0000124900	4.868152546	5.576458507
MDP0000124901	29.65599051	17.44835288
MDP0000124903	0	0.364139538
MDP0000124910	9.26193097	8.838702306
MDP0000124915	0	0.362563177
MDP0000124920	2.107746305	2.321486609
MDP0000124924	0	0
MDP0000124927	10.55588867	8.659270092
MDP0000124935	6.980173966	5.492617592
MDP0000124940	105.9707394	111.6694584
MDP0000124941	5.157563567	2.731046537
MDP0000124942	0	0
MDP0000124943	0	0
MDP0000124945	0	0
MDP0000124949	0	0
MDP0000124959	7.366370234	3.407472767
MDP0000124962	35.97703262	25.47951023
MDP0000124963	52.72176091	33.05055745
MDP0000124968	6.024861922	7.613826709
MDP0000124969	0	0
MDP0000124971	3.372642058	2.709626564
MDP0000124975	0.295636042	0.547910894
MDP0000124985	0	0.754523368
MDP0000124989	0	0
MDP0000124990	8.343581428	1.664796972
MDP0000124995	0.840527149	0.425726909
MDP0000124997	4.05552007	6.039814457
MDP0000124998	9.930468664	3.059437217
MDP0000125000	8.991058248	9.624323738
MDP0000125002	5.061289047	5.025125628
MDP0000125007	2.389203666	1.518164842
MDP0000125010	7.084486622	7.241066443
MDP0000125011	5.19646599	4.009021026
MDP0000125021	6.238537834	17.58599649
MDP0000125037	32.81088312	46.50914145
MDP0000125056	0.047468572	0
MDP0000125058	31.54419964	11.64530518
MDP0000125064	39.54132068	27.18269711
MDP0000125068	2.600169784	2.679273143
MDP0000125076	39.96879442	31.46362443
MDP0000125080	0	0
MDP0000125082	0	0
MDP0000125095	0.58149001	0
MDP0000125097	0.364996806	0.042949792
MDP0000125100	14.40912533	16.67944241
MDP0000125103	0	0
MDP0000125107	7.855009832	4.934887682
MDP0000125108	0	0
MDP0000125133	0.118742705	0
MDP0000125135	10.06801594	7.738899838
MDP0000125138	0	0.215855912
MDP0000125141	9.683588738	6.552034549
MDP0000125143	1.137879732	1.205066098
MDP0000125146	14.18825689	18.94350007
MDP0000125150	0	0
MDP0000125159	20.39126403	15.02279709
MDP0000125167	5.797086402	8.613453848
MDP0000125173	20.43157067	15.87850107
MDP0000125182	1.462410153	0.595676343
MDP0000125183	11.8623962	7.677275265
MDP0000125184	1.511874026	0.615824219
MDP0000125189	40.4451223	43.79038047
MDP0000125190	0.657456638	0.596808269
MDP0000125193	0.441802466	7.720165071
MDP0000125194	48.73697665	60.93590878
MDP0000125204	11.25286596	21.60009534
MDP0000125216	2.039830035	1.994097471
MDP0000125233	0.523726102	0.831974442
MDP0000125238	9.479083725	5.832052194
MDP0000125243	0	0
MDP0000125246	0	0
MDP0000125254	14.63028865	12.52093802
MDP0000125256	3.089165678	1.526730877
MDP0000125269	4.596256079	4.223396183
MDP0000125278	1.269675435	0.768367833
MDP0000125282	0.460547828	0.139354565
MDP0000125288	0	0
MDP0000125293	0	0
MDP0000125296	2.750700569	0.637244192
MDP0000125298	30.04069879	65.75460495
MDP0000125300	20.13678368	10.27514114
MDP0000125303	0.81064211	2.003182198
MDP0000125313	0	0
MDP0000125317	0	0
MDP0000125318	0	0
MDP0000125328	40.11162819	41.33917451
MDP0000125333	16.1049756	14.25567554
MDP0000125336	11.01379252	6.692518911
MDP0000125338	0.283789383	0.150272896
MDP0000125339	0	0
MDP0000125344	0	0
MDP0000125368	0.442626724	0
MDP0000125388	16.52956848	47.57393525
MDP0000125390	2.400723041	2.542474276
MDP0000125401	396.88549	343.4726826
MDP0000125404	34.78447007	53.52577423
MDP0000125405	1.73981811	0
MDP0000125407	127.8502702	36.52521869
MDP0000125411	0.821974938	0
MDP0000125413	27.36156464	6.358618835
MDP0000125417	74.13997628	67.75777033
MDP0000125428	3.727801276	10.71575611
MDP0000125430	9.467640163	2.35921391
MDP0000125435	0	0
MDP0000125438	0	0
MDP0000125444	21.69950525	16.44400866
MDP0000125457	15.28931066	14.40536013
MDP0000125460	56.48760097	69.48662728
MDP0000125462	10.61015157	7.447534082
MDP0000125466	8.923041392	6.855812988
MDP0000125469	10.24185027	12.01362001
MDP0000125487	7.53168013	7.477865518
MDP0000125504	23.44172255	16.25390187
MDP0000125510	0	0
MDP0000125517	1.492125309	1.264182548
MDP0000125520	5.264014827	4.796946549
MDP0000125524	9.35710642	3.516309282
MDP0000125554	0.648218372	0.686492572
MDP0000125557	1.630569925	3.021982766
MDP0000125573	7.53168013	7.691518819
MDP0000125575	4.702569126	3.717639005
MDP0000125576	26.05075245	8.539429172
MDP0000125585	0	0
MDP0000125594	9.397165717	4.523647042
MDP0000125601	20.38674324	23.13266047
MDP0000125604	10.55714873	17.48223317
MDP0000125609	19.58191895	10.41904031
MDP0000125618	44.81349677	59.09175507
MDP0000125626	7.132121502	6.220314659
MDP0000125631	12.33008924	0.900560148
MDP0000125635	1.022620362	0.86640097
MDP0000125643	1.155213876	0.873874101
MDP0000125644	0	0
MDP0000125646	0	0
MDP0000125650	0	0
MDP0000125658	0	0
MDP0000125660	69.19731119	55.30798647
MDP0000125662	0	0
MDP0000125671	0.411888757	0.290805881
MDP0000125673	1.203431499	0
MDP0000125676	0	0
MDP0000125680	0	0
MDP0000125682	11.94309278	8.887977301
MDP0000125687	7.300930126	11.56381034
MDP0000125700	1.560841606	1.653001851
MDP0000125701	0	0
MDP0000125705	0	0
MDP0000125706	0	0
MDP0000125709	1.543075929	0.2042734
MDP0000125710	0.144311389	0.152832288
MDP0000125711	57.50526271	60.35398927
MDP0000125726	2.020359451	0.305664576
MDP0000125731	0	0
MDP0000125733	38.60794187	26.15006362
MDP0000125735	7.197214071	3.948837756
MDP0000125742	39.97268054	58.57570682
MDP0000125746	0	0
MDP0000125748	3.815390592	2.938669958
MDP0000125757	23.3482084	72.18632847
MDP0000125769	0	0
MDP0000125771	32.05159977	36.51031387
MDP0000125772	11.00185507	8.998158838
MDP0000125777	3.232260546	4.792354141
MDP0000125781	10.88670128	8.810285192
MDP0000125782	9.138840706	8.145226514
MDP0000125793	4.207540774	5.266153419
MDP0000125797	23.14613893	19.83154254
MDP0000125801	13.79097833	13.00781838
MDP0000125819	37.81636374	47.2159455
MDP0000125820	7.318946376	11.67697462
MDP0000125821	4.221493311	8.345404365
MDP0000125831	1.363493817	0.902501011
MDP0000125842	56.22281534	28.78978224
MDP0000125850	5.157563567	3.236795896
MDP0000125856	1.229263855	0.867897345
MDP0000125860	0.699846384	0
MDP0000125862	0	0
MDP0000125865	0	0
MDP0000125869	35.16215161	24.41632702
MDP0000125870	16.44292543	13.97842584
MDP0000125882	0	0
MDP0000125884	0	0.024560731
MDP0000125889	0	0
MDP0000125891	0	0
MDP0000125892	0	0.339077303
MDP0000125896	4.047106128	3.706869988
MDP0000125899	0	0
MDP0000125921	0	0
MDP0000125925	18.01025908	10.6841284
MDP0000125933	1.198221839	1.522765342
MDP0000125942	45.792712	43.49080449
MDP0000125944	0	0
MDP0000125949	2.59997725	1.606204539
MDP0000125950	1.966143017	0.231359375
MDP0000125963	1.787178336	4.731756712
MDP0000125971	0	0
MDP0000125975	9.500187436	6.254214797
MDP0000125980	0	0
MDP0000125991	0	0
MDP0000126009	0	0
MDP0000126011	4.201265322	2.704494696
MDP0000126019	5.971546388	8.37520938
MDP0000126026	1.959254628	0.943154209
MDP0000126033	9.88533017	7.163008023
MDP0000126039	2.338465202	0
MDP0000126042	13.96820962	11.6550639
MDP0000126048	3.057318609	0
MDP0000126049	1.362070545	1.04908677
MDP0000126058	18.32150199	6.833176938
MDP0000126068	2.35365004	0
MDP0000126070	15.25009613	19.14992778
MDP0000126071	3.011425085	2.079936104
MDP0000126080	4.229544252	3.125078127
MDP0000126085	0	0
MDP0000126098	7.125466417	5.845641065
MDP0000126103	7.569847427	6.885025729
MDP0000126107	10.55714873	6.098453432
MDP0000126113	9.858247074	9.981413919
MDP0000126125	39.92152569	47.51320706
MDP0000126130	21.60505151	14.82210595
MDP0000126134	1.49400456	2.004143303
MDP0000126135	3816.875325	6058.319174
MDP0000126141	0.105725456	0.11196804
MDP0000126148	12.46522254	6.384203533
MDP0000126149	14.78292536	9.5462113
MDP0000126151	1.986093733	1.185531921
MDP0000126152	3.398967394	1.799830096
MDP0000126158	108.3088349	73.7382565
MDP0000126160	0.555355628	0.705776071
MDP0000126177	0.358164137	0
MDP0000126178	0.212017805	0.112268222
MDP0000126179	0	0.233944396
MDP0000126184	12.66742908	10.03019087
MDP0000126186	2.428966842	1.675041876
MDP0000126190	0.432408124	0.356175369
MDP0000126193	3.815390592	14.17908255
MDP0000126194	42.21035983	24.70686767
MDP0000126197	0	0
MDP0000126204	2.711404847	11.96458483
MDP0000126206	0.479288736	0.761382671
MDP0000126210	0	0
MDP0000126221	0	0
MDP0000126225	0	0
MDP0000126227	1.452961915	2.363084011
MDP0000126232	6.806292904	4.919863434
MDP0000126245	0.302998626	1.764890866
MDP0000126248	0	0
MDP0000126249	0	0
MDP0000126256	0.179325717	0
MDP0000126259	17.0623507	0.286822239
MDP0000126263	8.213079456	8.24967091
MDP0000126269	3.936505922	3.484485329
MDP0000126272	0.567578766	1.803274747
MDP0000126274	1.123332974	0.793106949
MDP0000126283	2.583101351	2.314756361
MDP0000126286	0	0
MDP0000126287	0.267171086	0
MDP0000126295	0.067940414	0.143903941
MDP0000126298	7.997121036	6.469613988
MDP0000126300	0	0
MDP0000126311	0.171174548	0
MDP0000126314	0	0
MDP0000126316	11.6646896	10.83542714
MDP0000126318	15.20820026	18.4488878
MDP0000126319	0	0
MDP0000126320	19.77066034	9.663703131
MDP0000126323	34.02015065	23.38867507
MDP0000126324	14.36667985	15.21496371
MDP0000126328	20.60357064	15.97046578
MDP0000126331	0	0
MDP0000126335	23.76281291	10.46901173
MDP0000126338	0	0
MDP0000126343	1.67547969	0
MDP0000126344	10.62672993	7.459170854
MDP0000126347	0	0
MDP0000126350	0	0
MDP0000126351	5.532530466	4.710337237
MDP0000126357	0	0
MDP0000126361	3.14235661	0.277324814
MDP0000126362	0	0
MDP0000126384	17.73544531	17.55099025
MDP0000126388	0.391498225	1.125381741
MDP0000126389	5.616146009	2.756275604
MDP0000126397	0	0
MDP0000126400	0	0
MDP0000126405	4.12279173	2.580040804
MDP0000126433	0	0
MDP0000126437	16.82075229	12.56281407
MDP0000126438	6.224096774	8.84049879
MDP0000126441	0.225092907	0.278114163
MDP0000126450	2.567618226	0
MDP0000126455	7.464432986	5.554985813
MDP0000126462	0	0
MDP0000126467	5.828536382	7.996431067
MDP0000126472	45.7063653	24.99054412
MDP0000126479	2.133873397	3.492523944
MDP0000126481	2.570563868	3.36289478
MDP0000126483	10.85849739	11.9335885
MDP0000126487	67.15207047	48.13338724
MDP0000126492	2.22142251	0
MDP0000126493	3.316368831	8.105041336
MDP0000126496	1.631864028	0.664699157
MDP0000126508	0	0
MDP0000126516	0	0
MDP0000126517	29.19261566	39.42237228
MDP0000126519	0	0
MDP0000126523	0	0
MDP0000126524	0	0.094742188
MDP0000126528	61.68446026	47.15887128
MDP0000126530	13.59532091	16.12177108
MDP0000126532	18.73669554	7.233738688
MDP0000126535	0.202429969	0.214382493
MDP0000126549	0	0
MDP0000126553	1.069796397	1.307264732
MDP0000126558	55.28462428	44.39636454
MDP0000126565	0	0
MDP0000126567	1.622208028	1.717991668
MDP0000126569	2.902115279	2.074593149
MDP0000126570	0	0
MDP0000126575	2.8832213	1.308626466
MDP0000126576	0	0
MDP0000126581	0	0
MDP0000126587	37.94138285	24.32683649
MDP0000126591	10.86731661	2.079936104
MDP0000126596	0.067707741	0
MDP0000126597	6.01213063	4.489634658
MDP0000126598	0	0
MDP0000126599	0	0
MDP0000126601	0	0
MDP0000126613	0.265377991	0
MDP0000126615	1.275526474	0.763518387
MDP0000126616	17.4477368	6.669553162
MDP0000126620	0.938975953	3.425217557
MDP0000126627	0	0
MDP0000126629	0.293987514	0.077836518
MDP0000126636	0	0
MDP0000126650	1.490645026	12.62928399
MDP0000126653	0	0
MDP0000126654	0.076779263	0
MDP0000126656	0.076779263	0
MDP0000126667	0.744307213	0.59119125
MDP0000126669	0.651780011	4.831851566
MDP0000126679	13.94085024	24.42769403
MDP0000126680	9.004459165	5.597293398
MDP0000126693	0	0.116322353
MDP0000126696	0	0
MDP0000126704	0	0
MDP0000126706	46.91038499	16.36972743
MDP0000126707	6.326611309	5.490415038
MDP0000126709	0.530755982	0.093682432
MDP0000126710	0	0
MDP0000126711	0	0
MDP0000126716	0.636297114	0.481333872
MDP0000126718	36.82681354	41.20526354
MDP0000126730	4.808109774	2.888003235
MDP0000126738	0.138741476	1.028534485
MDP0000126748	0.854947474	0
MDP0000126749	0	0
MDP0000126755	5.714358602	2.053277138
MDP0000126756	15.45976448	15.11315978
MDP0000126761	0	0
MDP0000126770	1.369791709	1.740805645
MDP0000126771	0.142234966	0
MDP0000126788	0	0
MDP0000126789	4.050574314	7.353842383
MDP0000126791	10.55588867	15.66915541
MDP0000126794	0.171174548	0
MDP0000126795	13.51594234	14.00944115
MDP0000126797	0	0
MDP0000126801	6.017157495	8.875901245
MDP0000126804	0	0
MDP0000126807	13.17081244	14.22378511
MDP0000126808	5.986335402	24.8586892
MDP0000126820	0.304164005	0.214748958
MDP0000126821	0	0
MDP0000126826	6.330281037	5.052330485
MDP0000126831	1.216656021	2.576987502
MDP0000126844	1.751830663	1.484214321
MDP0000126850	1.499196993	2.778505482
MDP0000126873	0.771537964	0.408546799
MDP0000126875	6.020694918	3.360423517
MDP0000126888	1.555724092	4.393552462
MDP0000126889	7.535232809	5.688821466
MDP0000126892	1.412190024	1.794687724
MDP0000126894	0.973052634	0.468412158
MDP0000126896	1.252686468	0.576805054
[truncated: 93,217 more rows]
